# Supplementary material for: Evidence of Significant Central Fatigue in Patients with Cancer-Related Fatigue during Repetitive Elbow Flexions till Perceived Exhaustion
Source: PLoS One. 2014 Dec 22;9(12):e115370. doi: 10.1371/journal.pone.0115370 (PMC4274034; doi:10.1371/journal.pone.0115370)
Supplement: S1 Dataset — Full manuscript dataset. This excel file provides the full dataset of the manuscript. The file has two worksheets; “AllData” containing the dataset for all outcome variables and “Variables” providing a variable name dictionary. Variable names highlighted in red are those of outcomes used and reported in the manuscript. (XLSX) [file pone.0115370.s001.xlsx]

## Sheet: AllData
SubjectNber	GroupName	GroupNber	age	gender	BMI(kg/m2)	Fatigue_BFIscore	MVCpre	MVCpost	MVC_ratio	TrialsCount	TrialsCount_corrected	TrialsTotalDur	TrialsMeanDur	TotalForceArea	Norm_TotalForceArea	TwitchForce_pre	TwitchForce_post	Norm_TwitchForce_pre	Norm_TwitchForce_post	TwitchForce_ratio	TwitchForce_ratio2	TrialsCount_good	TrialsCount_bad	TrialsMeanDur_good	NTrials_Block1	NTrials_Block2	NTrials_Block3	Norm_Force_avgAmp_Block1	Norm_Force_avgAmp_Block2	Norm_Force_avgAmp_Block3	Force_area_Block1	Force_area_Block2	Force_area_Block3	Norm_Force_area_Block1	Norm_Force_area_Block2	Norm_Force_area_Block3	Force_Aslope_Block1	Force_Aslope_Block2	Force_Aslope_Block3	Force_Dslope_Block1	Force_Dslope_Block2	Force_Dslope_Block3
4	Controls	1	46	M	28.7	0	4.863	2.6735	0.549764	261	274	1275.7	4.8877	2362.2	485.75	0.471191	0.153809	0.0968931	0.0316284	0.326426	0.326426	259	2	4.6302	87	87	87	0.436609	0.409229	0.393671	8.83837	8.2612	8.29009	0.454368	0.424697	0.426182	9.98706	9.11555	7.92848	-9.0113	-9.77353	-9.09373
5	Controls	1	58	F	32.6	0	2.218	1.7011	0.766952	269	285	1277.7	4.7497	1013.7	457.033	0.319824	0.231934	0.144195	0.104569	0.725193	0.725193	261	8	4.4774	90	90	90	0.367599	0.384639	0.365541	3.60278	3.53552	3.35991	0.406084	0.398503	0.378709	5.06913	10.164	9.33846	-3.67557	-4.4266	-3.4761
7	Controls	1	44	M	30	0.444444	4.13	3.6193	0.876344	260	272	1223.6	4.7062	2186.3	529.37	0.551758	0.368652	0.133598	0.089262	0.668141	0.668141	259	1	4.4836	86	86	86	0.406353	0.413378	0.400979	8.18927	8.06571	7.52681	0.495718	0.488239	0.455618	5.50976	5.12842	5.26331	-9.21922	-9.00379	-7.5143
8	Controls	1	26	M	25	0	4.072	2.9712	0.729666	352	352	1213.8	3.4483	1869.4	459.086	0.534668	0.270996	0.131304	0.0665511	0.506849	0.506849	347	5	3.4031	117	117	117	0.406737	0.423183	0.425233	4.94866	4.92813	8.07716	0.303822	0.302562	0.495896	7.05385	12.626	14.1157	-10.2204	-10.1273	-8.83947
9	Controls	1	57	F	24.8	1.66667	2.386	2.0473	0.858047	272	292	1214.8	4.466	1063.8	445.851	0.534668	0.209961	0.224085	0.0879971	0.392694	0.392694	256	16	4.1218	91	91	91	0.381415	0.387599	0.378575	3.68974	3.46516	3.69486	0.386603	0.363073	0.387139	10.4593	4.25926	4.41065	-8.42375	-4.41577	-4.60357
10	Controls	1	59	F	33.5	0.666667	2.19	2.0506	0.936347	272	291	1276.5	4.6929	1014.9	463.425	0.461426	0.263672	0.210697	0.120398	0.571429	0.571429	270	2	4.3635	91	91	91	0.412797	0.419634	0.432457	3.78722	3.2309	3.23868	0.432331	0.368825	0.369712	2.66571	2.8202	3.0293	-3.07559	-2.85496	-2.57122
12	Controls	1	69	F		2.55556	2.84	3.1927	1.12419	277	297	1326.1	4.7874	1200.7	422.782	0.583496	0.512695	0.205456	0.180526	0.878661	0.878661	275	2	4.4335	92	92	92	0.346017	0.345331	0.346566	4.13037	4.06542	3.91264	0.363589	0.357871	0.344423	5.86925	6.06595	7.53823	-5.22426	-5.02114	-5.07859
16	Controls	1	33	F	19	0.777778	1.945	1.7287	0.888792	285	299	1318.9	4.6278	936.98	481.738	0.344238	0.26123	0.176986	0.134308	0.758865	0.758865	281	4	4.3894	95	95	95	0.382771	0.369908	0.361449	3.27564	3.02531	3.11274	0.421034	0.388858	0.400095	6.50203	4.81431	5.42629	-4.05872	-2.9745	-2.73265
17	Controls	1	48	F	22.3	1	1.689	1.2904	0.764002	267	293	1366.5	5.118	874.6	517.821	0.219727	0.0854492	0.130093	0.0505916	0.388888	0.388888	265	2	4.6105	90	90	90	0.398623	0.396251	0.395396	3.12918	2.95182	2.8566	0.463171	0.436918	0.422825	2.42163	2.08266	2.04858	-2.83631	-2.91406	-2.95005
19	Controls	1	42	F	26	0	2.322	1.6726	0.720327	260	278	1286.7	4.9487	1075.1	463.006	0.581055	0.48584	0.250239	0.209233	0.836134	0.836134	259	1	4.6127	88	88	88	0.349588	0.366418	0.330945	3.42095	3.93228	3.66514	0.368319	0.423372	0.394611	2.60816	4.35344	4.10487	-2.35653	-2.83948	-2.51427
21	Controls	1	72	M	47.9	0	1.989	1.8214	0.915737	258	284	1330.2	5.1559	949.15	477.2	0.3125	0.15625	0.157114	0.0785571	0.5	0.5	255	3	4.6173	86	86	86	0.41507	0.388454	0.416475	3.55687	3.14642	3.17384	0.447068	0.395478	0.398924	14.3637	8.95202	6.29285	-4.38123	-3.99042	-3.30856
22	Controls	1	58	F	26	3	2.773	2.1055	0.759286	282	314	1418.5	5.03	1283.9	463	0.566406	0.366211	0.204257	0.132063	0.646552	0.646552	278	4	4.4471	94	94	94	0.390766	0.349586	0.362727	4.27113	3.79445	4.17542	0.385064	0.342089	0.376435	2.64524	3.27515	3.86283	-3.31334	-2.20823	-2.47129
23	Controls	1	48	F		0.555556	2.092	1.2671	0.605688	256	265	1233.1	4.8169	938.06	448.403	0.251465	0.119629	0.120203	0.057184	0.475728	0.475728	254	2	4.6427	85	85	85	0.395265	0.414667	0.388071	3.42337	3.61389	3.39314	0.409103	0.43187	0.40549	3.90573	3.637	2.2875	-4.81198	-3.81688	-2.91908
24	Controls	1	61	M	26	2	3.203	2.065	0.644708	213	213	797.16	3.7425	803.1	250.734	0.55	0.55	0.171714	0.171714	1	1	213	0	3.7425	71	71	71	0.395306	0.372813	0.326195	3.86735	3.68824	3.34233	0.301853	0.287874	0.260875	8.10722	5.67414	5.43364	-6.10783	-4.70538	-3.68019
1	Patients	2	65	M	26.6	7	2.585	2.0305	0.785493	167	167	609.56	3.6501	665.13	257.304	0.354004	0.219727	0.136945	0.0850008	0.620691	0.620691	167	0	3.6501	55	55	55	0.395446	0.427484	0.406952	3.85709	4.35739	3.89865	0.373026	0.421411	0.377046	5.9397	4.78229	3.98687	-4.60273	-4.13428	-3.41848
2	Patients	2				1.88889	2.605	2.3999	0.921267	113	113	494.37	4.375	349.6	134.203	0.490723	0.483398	0.188377	0.185565	0.985073	0.985073	108	5	4.3753	37	37	37	0.350115	0.377671	0.364537	3.23796	3.0466	2.95905	0.310745	0.29238	0.283978	5.51809	7.53339	7.22395	-5.65193	-5.10609	-3.93726
3	Patients	2	48	F	19.8	6.33333	1.321	1.0905	0.825511	231	231	711.93	3.0819	269.41	203.944	0.270996	0.200195	0.205145	0.151548	0.738738	0.738738	231	0	3.0819	77	77	77	0.386948	0.387099	0.373368	1.23912	1.18047	1.20156	0.234504	0.223404	0.227397	1.92065	2.28687	2.84302	-2.30503	-1.9996	-1.68026
6	Patients	2	48	F	30.9	4.66667	2.131	1.8351	0.861145	325	325	1172.1	3.6064	807.46	378.911	0.432129	0.339355	0.202782	0.159247	0.785309	0.785309	325	0	3.6064	108	108	108	0.377908	0.404825	0.37465	2.54789	2.40579	2.90672	0.298907	0.282237	0.341004	3.77934	5.13033	5.83127	-3.13994	-2.74813	-2.75902
11	Patients	2	82	F		4.44444	1.621	1.3414	0.827514	170	170	760.63	4.4743	434.58	268.094	0.302734	0.217285	0.186758	0.134044	0.717742	0.717742	166	4	4.4546	57	57	57	0.414153	0.425228	0.398577	2.85405	2.53084	2.51689	0.440167	0.39032	0.388169	2.01609	2.82615	2.30495	-2.61989	-2.62635	-2.49151
13	Patients	2	48	M	21.7	4.88889	4.45	2.9897	0.671843	264	264	847.88	3.2117	1311.3	294.674	0.681152	0.59082	0.153068	0.132769	0.867383	0.867383	264	0	3.2117	88	88	88	0.366334	0.378282	0.357519	5.26373	6.12343	4.93263	0.295715	0.344013	0.277114	12.4569	15.5894	14.932	-8.2695	-6.92751	-6.68367
14	Patients	2	57	F	31.6	6.44444	1.874	1.6347	0.872305	240	240	631.65	2.6319	421.1	224.707	0.334473	0.480957	0.178481	0.256647	1.43795		235	5	2.6509	80	80	80	0.406298	0.351598	0.413834	2.06695	1.69313	1.84586	0.275741	0.225872	0.246246	4.97497	8.36211	7.13614	-3.64523	-3.60475	-3.64661
15	Patients	2	63	F	21.4	2.22222	1.789	1.3927	0.77848	141	141	617.89	4.3822	320.11	178.932	0.419922	0.354004	0.234724	0.197878	0.843023	0.843023	140	1	4.3613	47	47	47	0.350864	0.342958	0.338616	2.21788	2.27245	2.23849	0.309933	0.317559	0.312813	2.08216	1.80157	1.24027	-2.61279	-2.37074	-1.74011
18	Patients	2	58	F	30.8	7	2.273	1.9778	0.870128	281	281	879.18	3.1288	611.5	269.028	0.456543	0.327148	0.200855	0.143928	0.716577	0.716577	277	4	3.1503	95	95	95	0.433504	0.383489	0.369134	2.42684	2.07675	2.24832	0.26692	0.228415	0.247285	7.02847	7.13085	7.31451	-3.95707	-4.23172	-3.33667
20	Patients	2	60	F	31	2	1.57	1.3848	0.882038	324	367	1494.2	4.6116	755.11	480.962	0.114746	0.119629	0.0730866	0.0761968	1.04255	1.04255	323	1	3.9951	108	108	108	0.380147	0.411397	0.403182	1.9514	1.93296	2.37746	0.310732	0.307796	0.378577	3.59985	2.50122	2.27501	-2.77336	-2.12287	-1.97053

## Sheet: Variables
Variable Name	Description
SubjectNber	Subject Number
GroupName	Name of the Group
GroupNber	Group Number
age	Age
gender	Gender
BMI(kg/m2)	BMI
Fatigue_BFIscore	Fatigue Score on the BFI
MVCpre	Maximal Voluntary Contraction - Pre task
MVCpost	Maximal Voluntary Contraction - Post task
MVC_ratio	MVCpost/MVCpre
TrialsCount	Total Number of Contraction Trials
TrialsCount_corrected	Total Number of Contraction Trials corrected (see Paper)
TrialsTotalDur	Total Duration of all contraction trials
TrialsMeanDur	Mean Duration of all contraction trials
TotalForceArea	Total Force Area (Force x Duration) of all contraction trials
Norm_TotalForceArea	Total Force Area (Force x Duration) of all contraction trials normalized to MVC
TwitchForce_pre	Twitch Force - Pre Task
TwitchForce_post	Twitch Force - Post Task
Norm_TwitchForce_pre	Twitch Force - Pre Task normalized to MVC
Norm_TwitchForce_post	Twitch Force - Post Task normalized to MVC
TwitchForce_ratio	TwitchForce_post/TwitchForce_pre
TwitchForce_ratio2	TwitchForce_post/TwitchForce_pre excluding one outlier
TrialsCount_good	Total Number of good Contraction Trials (see paper)
TrialsCount_bad	Total Number of bad Contraction Trials (see paper)
TrialsMeanDur_good	Mean Duration of all good contraction trials
NTrials_Block1	Number of Trials in the first block (see paper)
NTrials_Block2	Number of Trials in the second block (see paper)
NTrials_Block3	Number of Trials in the third block (see paper)
Norm_Force_avgAmp_Block1	Average Force Amplitude normalized to MVC for Block 1
Norm_Force_avgAmp_Block2	Average Force Amplitude normalized to MVC for Block 2
Norm_Force_avgAmp_Block3	Average Force Amplitude normalized to MVC for Block 3
Force_area_Block1	Force Area for Block 1
Force_area_Block2	Force Area for Block 2
Force_area_Block3	Force Area for Block 3
Norm_Force_area_Block1	Force Area normalized to MVC for Block 1
Norm_Force_area_Block2	Force Area normalized to MVC for Block 2
Norm_Force_area_Block3	Force Area normalized to MVC for Block 3
Force_Aslope_Block1	Force ascending slope for Block 1
Force_Aslope_Block2	Force ascending slope for Block 2
Force_Aslope_Block3	Force ascending slope for Block 3
Force_Dslope_Block1	Force Descending slope for Block 1
Force_Dslope_Block2	Force Descending slope for Block 2
Force_Dslope_Block3	Force Descending slope for Block 3
